# Supplementary material for: Developing a vocabulary and ontology for modeling insect natural history data: example data, use cases, and competency questions
Source: Biodivers Data J. 2019 Mar 13;7:e33303. doi: 10.3897/BDJ.7.e33303 (PMC6426826; doi:10.3897/BDJ.7.e33303)
Supplement: Supplementary material 2 — Example insect natural history data (CSV file) [file bdj-07-e33303-s002.csv]

exampleID	order	family	scientific_name	record_type	life_stage	record_URL	image_URL	content	source	source_DOI	source_URL
1	Coleoptera	Buprestidae	Acmaeodera sp.	database	adult	https://www.inaturalist.org/observations/12840335		"Feeding on wildflowers in an open meadow in the midlands of South Carolina."	iNaturalist.		https://www.inaturalist.org/
2	Coleoptera	Cerambycidae		literature				"Table 1. Association between girdled and available host-plants (listed alphabetically) and Onciderini beetles in Serra do Japi from 2002 to 2006." The table gives the percentages of each plant species that were girdled along with associated beetle species.	Paro, C.M., A. Arab, J. Vasconcellos-Neto (2011) The host-plant range of twig-girdling beetles (Coleoptera: Cerambycidae: Lamiinae: Onciderini) of the Atlantic rainforest in southeastern Brazil. Journal of Natural History 45: 1649-1665.	10.1080/00222933.2011.559601	https://www.tandfonline.com/doi/pdf/10.1080/00222933.2011.559601?needAccess=true
3	Coleoptera	Cerambycidae	Rhaesus serricollis	literature				"Host plants: Polyphagous on deciduous trees like Platanus (Platanaceae), Ficus (Moraceae), Quercus ithaburensis (Bytinski -Salz, 1956: 210); Q. calliprinos (Bytinski-Salz & Sternlicht, 1967); Platanus orientalis L., Populus (Halperin & Holzschuh, 1993). "	Sama, G., J. Buse, E. Orbach, A.L.L. Friedman, O. Rittner, V. Chikatunov (2010) A new catalogue of the Cerambycidae (Coleoptera) of Israel with notes on their distribution and host plants. Munis Entomology & Zoology 5: 1-51.		http://www.cerambycoidea.com/titles/samaalii2010.pdf
4	Coleoptera	Chrysomelidae	Labidomera clivicollis	database	adult	https://www.inaturalist.org/observations/12887649		"Seen feeding on Asclepias tuberosa"	iNaturalist.		https://www.inaturalist.org/
5	Coleoptera	Coccinellidae	Harmonia axyridis	database	larva	https://www.inaturalist.org/observations/11659450		"Ladybeetle larva feeding on aphid on coral honeysuckle"	iNaturalist.		https://www.inaturalist.org/
6	Coleoptera	Curculionidae	Cnestus mutilatus	literature	adult			"They [the photographs] depict a plastic gasoline container used for home fuel storage with numerous holes and embedded specimens of a xyleborine scolytine. Photographs of the scolytines allowed us to identify the causal agents as C. mutilatus females." "One contained gasoline/oil 2-cycle mix. The other two contained gasoline only. The gasoline was purchased at a local station and had a 10% ethan…	Carlton, C., V. Bayless (2011) A case of Cnestus mutilatus (Blandford) (Curculionidae: Scolytinae: Xyleborini) females damaging plastic fuel storage containers in Louisiana, U.S.A. The Coleopterists Bulletin 65: 290-291.	10.1649/072.065.0308	http://www.bioone.org/doi/full/10.1649/072.065.0308
7	Coleoptera	Curculionidae	Dendroctonus ponderosae	database		http://barkbeetles.info/individual_record.php?lookUp=484&full_name=Dendroctonus%20ponderosae%20%20Hopkins&series_code=125081		Asserts that D. ponderosae has a host plant association with Pinus contorta. Includes collector information, so this is evidently based on one or more specimens.	Atkinson, T.H. Bark and Ambrosia Beetles Database.		http://barkbeetles.info/projects_database.php
8	Coleoptera	Helophoridae	Helophorus oblongus	specimen				"Black spruce forest, flooded semi-permanent sedge marsh [pond]"	Webster, R.P., J.D. Sweeney (2016) New records of Helophoridae, Hydrochidae, and Hydrophilidae (Coleoptera) from New Brunswick, Canada. ZooKeys 573: 19-30.	10.3897/zookeys.573.7020	http://zookeys.pensoft.net/articles.php?id=7020
9	Coleoptera	Hydrophilidae	Berosus fraternus	specimen				"Mixed forest, gravel bottomed pool near roadside" "Silver maple forest, u.v. light trap near marsh" "Mixed forest, small pool on forest trail"	Webster, R.P., J.D. Sweeney (2016) New records of Helophoridae, Hydrochidae, and Hydrophilidae (Coleoptera) from New Brunswick, Canada. ZooKeys 573: 19-30.	10.3897/zookeys.573.7020	http://zookeys.pensoft.net/articles.php?id=7020
10	Coleoptera	Lampyridae	Ellychnia corrusca	literature	adult, larva			"These fireflies, widespread but less abundant than other local firefly species, are found in loose colonies on the margins or within the secondary, mixed hardwood forests of East TN, which are predominantly Appalachian oak-hickory type (Fig. 3)." "The studies for the two firefly species took place over four seasons (2008–11). Outside the firefly season from May–January, monthly site visits recor…	Faust, L. (2012) Fireflies in the snow: Observations on two early-season arboreal fireflies Ellychnia corrusca and Pyractomena borealis. Lampyrid 2: 48-71.		https://www.researchgate.net/profile/Lynn_Faust/publication/280132755_Fireflies_in_the_Snow_Observations_on_two_early-season_arboreal_fireflies_Ellychnia_corrusca_and_Pyractomena_borealis/links/55abd5f308ae481aa7ff4382.pdf
11	Coleoptera	Lampyridae	Pleotomodes needhami	literature	larva			"These insects were found throughout the colonies during nocturnal observations. In two [ant] nests with fungal chambers there were 19 instances of larvae in the fungal chamber, 41 in tunnels, and 14 on the surface. The latter were often feeding on snails. In a third nest, without a fungal chamber, there were 18 observations of larvae in tunnels and 7 of larvae on the surface. Although larvae fai…	Sivinski, J.M., J.E. Lloyd, S.N. Beshers, L.R. Davis, R.G. Sivinski, S.R. Wing, R.T. Sullivan, P.E. Cushing, E. Petersson (1998) A Natural History of <I>Pleotomodes needhami</I> Green (Coleoptera: Lampyridae): A firefly symbiont of ants. The Coleopterists Bulletin 52: 23-30.		https://www.jstor.org/stable/4009318?seq=1#page_scan_tab_contents
12	Coleoptera	Scarabaeidae	Cyclocephala atricapilla	literature	adult			"In the first evening, during the female phase of the flowers, the beetles began to arrive shortly before 20:00, which coincides with the initiation of the accuentuated flower heating. However, it was evident that at the temperature peak the number of beetles arriving notably increased. Afterwards, when the flower started to cool down, the approach of the new beetles diinished and at about 22:00 …	Gottsberger, G. (1989) Beetle pollination and flowering rhythm of Annona spp. (Annonaceae) in Brazil. Plant Systematics and Evolution 167: 165-187.	10.1007/BF00936404	https://link.springer.com/content/pdf/10.1007%2FBF00936404.pdf
13	Coleoptera	Silphidae	Thanatophilus truncatus	specimen	adult	https://www.idigbio.org/portal/records/6539d542-830d-4e29-b2f5-c03b8ff60258	http://storage.idigbio.org/uaic/scan/UAIC1075/UAIC_1075160_labels_dorsal_lg.jpg	"ex: golden eagle carcass"	iDigBio.		https://www.idigbio.org/
14	Diptera	Agromyzidae	Chromatomyia horticola	specimen	adult	https://www.idigbio.org/portal/records/da207359-628f-49f2-87a4-aa6020059abe	http://www.nhm.ac.uk/services/media-store/asset/f03cce1bd4d544665f05eaa7e0f373b40934432c/contents/preview	"reared from leaf mine"	iDigBio.		https://www.idigbio.org/
15	Diptera	Asilidae		specimen	larva	https://www.idigbio.org/portal/records/f21d9e25-ccb6-493e-81fc-c3dfeafd95de	https://invertnet.org/imagestor/vials/larges/2014/11/13/11211-0.jpg	"ex: in wood – under bark of large elm log (not in contact w/ soil)"	iDigBio.		https://www.idigbio.org/
16	Diptera	Asilidae		specimen	larva	https://www.idigbio.org/portal/records/f21d9e25-ccb6-493e-81fc-c3dfeafd95de	https://invertnet.org/imagestor/vials/larges/2014/11/13/11211-0.jpg	"in decayed wood"	iDigBio.		https://www.idigbio.org/
17	Diptera	Asilidae	Choerades gilva	photograph	adult		https://commons.wikimedia.org/wiki/File:Choerades_gilva.jpg	Photograph of robber fly with prey, found by searching the category "Asilidae with prey" on Wikimedia Commons. Both the robber fly and prey have a taxonomic identification (not necessarily to species).	Wikimedia Commons.		https://commons.wikimedia.org/
18	Diptera	Asilidae	Choerades sp.	photograph	adult		https://commons.wikimedia.org/wiki/File:Asilidae_-_Laphria_sp._preys_Polydrusus_sp..JPG	Photograph of robber fly with prey, found by searching the category "Asilidae with prey" on Wikimedia Commons. Both the robber fly and prey have a taxonomic identification (not necessarily to species).	Wikimedia Commons.		https://commons.wikimedia.org/
19	Diptera	Asilidae	Dioctria linearis	photograph	adult		https://commons.wikimedia.org/wiki/File:Dioctria_linearis_-_side_(aka).jpg	Photograph of robber fly with prey, found by searching the category "Asilidae with prey" on Wikimedia Commons. Both the robber fly and prey have a taxonomic identification (not necessarily to species).	Wikimedia Commons.		https://commons.wikimedia.org/
20	Diptera	Asilidae	Dysmachus fuscipennis	photograph	adult		https://commons.wikimedia.org/wiki/File:Frouzet_fg01.jpg	Photograph of robber fly with prey, found by searching the category "Asilidae with prey" on Wikimedia Commons. Both the robber fly and prey have a taxonomic identification (not necessarily to species).	Wikimedia Commons.		https://commons.wikimedia.org/
21	Diptera	Asilidae	Efferia sp.	specimen	adult	https://www.idigbio.org/portal/records/19dd8e8d-9540-4e5f-a360-bab5872559c4	http://collections.nmnh.si.edu/media/index.php?irn=11697090	No label text, but the adult fly is pinned with its antlion prey.	iDigBio.		https://www.idigbio.org/
22	Diptera	Asilidae	Neoitamus angusticornis	photograph	adult		https://commons.wikimedia.org/wiki/File:Magarikemusihiki_08f9475c.jpg	Photograph of robber fly with prey, found by searching the category "Asilidae with prey" on Wikimedia Commons. Both the robber fly and prey have a taxonomic identification (not necessarily to species).	Wikimedia Commons.		https://commons.wikimedia.org/
23	Diptera	Asilidae	Orthogonis sp.	specimen	adult	https://www.idigbio.org/portal/records/86b0357b-5ce6-49d9-8cfd-ca29467baa78	http://collections.nmnh.si.edu/media/index.php?irn=12083105	No label text, but a male/female pair is pinned together.	iDigBio.		https://www.idigbio.org/
24	Diptera	Asilidae	Pegesimallus sp.	photograph	adult		https://commons.wikimedia.org/wiki/File:Pegesimallus_sp_robberfly.jpg	Photograph of robber fly with prey, found by searching the category "Asilidae with prey" on Wikimedia Commons. Both the robber fly and prey have a taxonomic identification (not necessarily to species).	Wikimedia Commons.		https://commons.wikimedia.org/
25	Diptera	Asilidae	Promachus nigrialbus	photograph	adult		https://commons.wikimedia.org/wiki/File:Promachus_nigrialbus_female.jpg	Photograph of robber fly with prey, found by searching the category "Asilidae with prey" on Wikimedia Commons. Both the robber fly and prey have a taxonomic identification (not necessarily to species).	Wikimedia Commons.		https://commons.wikimedia.org/
26	Diptera	Asilidae	Tolmerus cowini	photograph	adult		https://commons.wikimedia.org/wiki/File:Tolmerus_20050808_073_part.jpg	Photograph of robber fly with prey, found by searching the category "Asilidae with prey" on Wikimedia Commons. Both the robber fly and prey have a taxonomic identification (not necessarily to species).	Wikimedia Commons.		https://commons.wikimedia.org/
27	Diptera	Asilidae	Triorla interrupta	photograph	adult		https://commons.wikimedia.org/wiki/File:Robber_Fly_(Triorla_interrupta)_with_Dragonfly_(Plathemis_lydia).jpg	Photograph of robber fly with prey, found by searching the category "Asilidae with prey" on Wikimedia Commons. Both the robber fly and prey are identified to species.	Wikimedia Commons.		https://commons.wikimedia.org/
28	Diptera	Asilidae	Triorla striola	specimen	adult	https://www.idigbio.org/portal/records/3a45012f-d317-47f1-9e80-9009d2386a55	http://collections.nmnh.si.edu/media/index.php?irn=11712766	No label text, but the fly has a large ant on top of it. Not clear what the nature of the relationship was.	iDigBio.		https://www.idigbio.org/
29	Diptera	Calliphoridae	Calliphora vomitoria	specimen	adult	https://www.idigbio.org/portal/records/2d1e95cf-43ea-4af0-b53b-c6655eab997b	https://api.idigbio.org/v2/media/950a91df7a461ac0ffa5846800a3a1ae?size=fullsize	"rotten liver bait"	iDigBio.		https://www.idigbio.org/
30	Diptera	Calliphoridae	Calliphora vomitoria	literature	adult, larva, pupa, egg			Has species-level observations of adults, larvae, pupae and eggs from two specimens allowed to decompose over 60 days. Includes information by decomposition stage and by days since death. E.g., Calliphora vomitoria observed as adults and eggs on one specimen of Sus scrofa freshly decomposed (from table 1).	Grassberger, M., C. Frank (2004) Initial study of arthropod succession on pig carrion in a central European urban habitat. Journal of Medical Entomology 41: 511-523.	10.1603/0022-2585-41.3.511	https://academic.oup.com/jme/article-lookup/doi/10.1603/0022-2585-41.3.511
31	Diptera	Calliphoridae	Chrysomya megacephala	specimen	adult	https://www.idigbio.org/portal/records/4d1702d5-6632-47d5-906c-c42088c35ae9	https://api.idigbio.org/v2/media/71eeadb7d0bc5fda2b7da9d93d060840?size=fullsize	"captured on dead yearling calf"	iDigBio.		https://www.idigbio.org/
32	Diptera	Calliphoridae	Chrysomya megacephala	literature	adult			"Table 1. List of flower visitors and forage collected by them on J. [Jatropha] curcas"	Raju, A.J.S., V. Ezradanam (2002) Pollination ecology and fruiting behaviour in a monoecious species, Jatropha curcas L. (Euphorbiaceae). Current Science 83: 1395-1398.		https://www.jstor.org/stable/24106968
33	Diptera	Calliphoridae	Dyscritomyia fasciata	specimen	adult	https://www.idigbio.org/portal/records/ca9c7b99-ff94-47f3-a5a1-69ab360da77c	https://api.idigbio.org/v2/media/21f11b72b427964dccb677f4be7286f2?size=fullsize	"trap 207 (BioLure) | fruit fly nontarget research"	iDigBio.		https://www.idigbio.org/
34	Diptera	Calliphoridae	Phormia regina	literature	adult, larva, pupa, egg			Has species-level observations of adults, larvae, pupae and eggs from seven Sus scrofa carcases in British Colombia by decomposition stage. E.g., Phormia regina was observed as adult and immature at the Bloat (2-10d) stage of decomposition. Also has number of individuals found under carcass.	Anderson, G.S., S.L. VanLaerhoven (1996) Initial studies on insect succession on carrion in southwestern British Columbia. Journal of Forensic Sciences 41: 13964J.	10.1520/JFS13964J	http://www.astm.org/doiLink.cgi?JFS13964J
35	Diptera	Calliphoridae, Sarcophagidae, Muscidae, Phoridae, Piophilidae, Sepsiddae, Asilidae, Stratiomyidae		literature	adult, larva, pupa, egg			Decomposition stage identifications are only available at the family rank. Number of individuals at the species rank are available across three seasons (monsoon wet, winter, summer) for mixed deciduous forest and suburban area.	Sukchit, M., S. Deowanish, B.A. Butcher (2015) Decomposition stages and carrion insect succession on dressed hanging pig carcasses in Nan province, northern Thailand. Tropical Natural History 15: 137–153-137–153.		https://tci-thaijo.org/index.php/tnh/article/view/103078
36	Diptera	Cecidomyiidae		specimen	larva	https://www.idigbio.org/portal/records/c972f72f-1815-488c-8b16-15d9dd782835	https://invertnet.org/imagestor/vials/larges/2014/11/13/11260-0.jpg	"in oak leaf gall"	iDigBio.		https://www.idigbio.org/
37	Diptera	Cecidomyiidae	Parallelodiplosis cattleyae	specimen	unknown	https://www.idigbio.org/portal/records/eb7e214e-b5d9-499c-9ea0-95d5c8be2f35	https://api.idigbio.org/v2/media/1cca23beaa7bbffbf979fdd1d9734761?size=fullsize	"galls on aerial roots of orchids"	iDigBio.		https://www.idigbio.org/
38	Diptera	Chironomidae	Corynoneura scutellata	literature	larva			"Seventeen chironomid species were present in > 30 springs, 42 species were present in < 10 springs, and 9 species occurred in only 1 spring. From 1 to 32 species were identified per spring. Twenty springs had > 30 species, and 15 springs had < 5 species. Widespread species had higher abundance than species with restricted distributions. The most frequent species were Tvetenia calvescens, Corynon…	Lencioni, V., L. Marziali, B. Rossaro (2012) Chironomids as bioindicators of environmental quality in mountain springs. Freshwater Science 31: 525-541.	10.1899/11-038.1	https://www.journals.uchicago.edu/doi/full/10.1899/11-038.1
39	Diptera	Culicidae	Anopheles gambiae	literature	adult			"Swarms were seen on all of the 194 evenings and on 9 of 14 mornings that observations took place. Swarming at dusk was related to the time of sunset, which in São Tomé over the year varies between 17:20 and 17:50 (Figure 2). Males started swarming 2 min before sunset at sheltered sites (sites 1,2 and 4 in Figure 1) (start time = 0.92 time of sunset + 0.37min; R 2 =92% ) and a minute or two later…	Charlwood, J., J. Pinto, C. Sousa, H. Madsen, C. Ferreira, V. do Rosario (2002) The swarming and mating behaviour of Anopheles gambiae s.s. (Diptera: Culicidae) from São Tomé Island. Journal of Vector Ecology 27: 178-183.		http://www.sove.org/Journal/Entries/2002/12/1_Volume_27,_Number_2_files/Charlwood.pdf
40	Diptera	Culicidae	Culex sp.	database	adult			Records the numbers of mosquitoes found in traps in Chicago between 2007 and 2018 and whether they were positive or negative for West Nile Virus. Does not include absence data, i.e. every record has at least one mosquito. Some example data records (in CSV format): SEASON YEAR,WEEK,TEST ID,BLOCK,TRAP,TRAP_TYPE,TEST DATE,NUMBER OF MOSQUITOES,RESULT,SPECIES,LATITUDE,LONGITUDE,LOCATION 2017,29,44972,…	Chicago Department of Public Health (2018) West Nile Virus Mosquito Test Results.		https://data.cityofchicago.org/Health-Human-Services/West-Nile-Virus-WNV-Mosquito-Test-Results/jqe8-8r6s
41	Diptera	Muscidae	Musca domestica	literature	adult			"Most house flies (M. domestica L.) and stable flies (S. calcitrans L.) were infested by the mesostigmatid mite Macrocheles muscaedomesticae (Macrochelidae), and a smaller number were infested by nymphs of M. subbadeus Berlese and Dendrolaelaps sp. (Digamasselidae), as well as by trombiculid larvae (Trombiculidae)."	Mumcuoglu, K., Y. Braverman (2010) Parasitic and phoretic mites of Diptera in Israel and the Sinai Peninsula, Egypt. Israel Journal of Earth Sciences 40: 195-203.
42	Diptera	Mycetophilidae	Arachnocampa, Orfelia	literature	larva			"The bioluminescence of Orfelia is blue, and that of Arachnocampa is blue-green." "Although the luminescence originates from the anterior and posterior lanterns, a diffuse bioluminescence is often observable throughout the body. When larvae were manipulated, we sometimes noticed that bioluminescent material was released, either as a secretion or as the result of injury."	Viviani, V.R., J.W. Hastings, T. Wilson (2002) Two bioluminescent Diptera: the North American Orfelia fultoni and the Australian Arachnocampa flava. Similar niche, different bioluminescence systems. Photochemistry and Photobiology 75: 22.	10.1562/0031-8655(2002)075<0022:TBDTNA>2.0.CO;2	http://www.bioone.org/doi/full/10.1562/0031-8655%282002%29075%3C0022%3ATBDTNA%3E2.0.CO%3B2
43	Diptera	Sarcophagidae		specimen	larva	https://www.idigbio.org/portal/records/f3ca95ac-e557-439c-851d-d40e857b406b	https://invertnet.org/imagestor/vials/larges/2014/11/21/11486-0.jpg	"on wounds of live rabbit"	iDigBio.		https://www.idigbio.org/
44	Diptera	Sarcophagidae		specimen	larva	https://www.idigbio.org/portal/records/f3ca95ac-e557-439c-851d-d40e857b406b	https://invertnet.org/imagestor/vials/larges/2014/11/21/11486-0.jpg	"in cow dung"	iDigBio.		https://www.idigbio.org/
45	Diptera	Sarcophagidae		specimen	larva	https://www.idigbio.org/portal/records/f3ca95ac-e557-439c-851d-d40e857b406b	https://invertnet.org/imagestor/vials/larges/2014/11/21/11486-0.jpg	"found under the bark of dead white oak tree"	iDigBio.		https://www.idigbio.org/
46	Diptera	Sarcophagidae		specimen	larva	https://www.idigbio.org/portal/records/8ee08ca9-2ac9-48a1-b361-c19eb535fc74	https://invertnet.org/imagestor/vials/larges/2014/11/21/11484-0.jpg	"from opossum"	iDigBio.		https://www.idigbio.org/
47	Diptera	Sarcophagidae		specimen	larva	https://www.idigbio.org/portal/records/8ee08ca9-2ac9-48a1-b361-c19eb535fc74	https://invertnet.org/imagestor/vials/larges/2014/11/21/11484-0.jpg	"in dead frog"	iDigBio.		https://www.idigbio.org/
48	Diptera	Sarcophagidae		specimen	larva	https://www.idigbio.org/portal/records/8ee08ca9-2ac9-48a1-b361-c19eb535fc74	https://invertnet.org/imagestor/vials/larges/2014/11/21/11484-0.jpg	"in decaying manure & vegetable material"	iDigBio.		https://www.idigbio.org/
49	Diptera	Sarcophagidae		specimen	larva	https://www.idigbio.org/portal/records/8ee08ca9-2ac9-48a1-b361-c19eb535fc74	https://invertnet.org/imagestor/vials/larges/2014/11/21/11484-0.jpg	"road kill"	iDigBio.		https://www.idigbio.org/
50	Diptera	Sarcophagidae		specimen	larva	https://www.idigbio.org/portal/records/ee40a40b-5f75-4f08-8ea9-70e7ee951b70	https://invertnet.org/imagestor/vials/larges/2014/11/21/11484-1.jpg	"ex dead cat"	iDigBio.		https://www.idigbio.org/
51	Diptera	Sarcophagidae		specimen	larva	https://www.idigbio.org/portal/records/ee40a40b-5f75-4f08-8ea9-70e7ee951b70	https://invertnet.org/imagestor/vials/larges/2014/11/21/11484-1.jpg	"ex dead skunk | (in the middle of the road?) | stinkin' to high heaven"	iDigBio.		https://www.idigbio.org/
52	Diptera	Sarcophagidae		specimen	larva	https://www.idigbio.org/portal/records/ee40a40b-5f75-4f08-8ea9-70e7ee951b70	https://invertnet.org/imagestor/vials/larges/2014/11/21/11484-1.jpg	"live rabbit"	iDigBio.		https://www.idigbio.org/
53	Diptera	Sarcophagidae	Acanthodotheca exuberans	specimen	adult			"reared from Melanoplus mexicanus | newly dead and dying M. m. mexicanus | pupae 4th Aug. | flies 22-25 Aug."	CNC: Canadian National Collection of Insects, Arachnids, and Nematodes. Ottawa, Ontario, Canada.		http://www.agr.gc.ca/eng/science-and-innovation/agriculture-and-agri-food-research-centres-and-collections/canadian-national-collection-of-insects-arachnids-and-nematodes-cnc/?id=1270047992811
54	Diptera	Sarcophagidae	Agria housei	specimen	adult			"reared from female C. pellucida | On Sept. 12, 1941 this fly emerged from a female C. pellucida collected Aug. 19, 1941. The female C. pellucida also produced a complete egg pod."	CNC: Canadian National Collection of Insects, Arachnids, and Nematodes. Ottawa, Ontario, Canada.		http://www.agr.gc.ca/eng/science-and-innovation/agriculture-and-agri-food-research-centres-and-collections/canadian-national-collection-of-insects-arachnids-and-nematodes-cnc/?id=1270047992811
55	Diptera	Sarcophagidae	Argorivinia spinosa	literature	adult			"Flies from St. Agostine, Trinidad, were found associated with nest of Sphecidae (Hymenoptera)."	Lopes, H.d.S. (1988) On Emblemasomini (Diptera, Sarcophagidae), with descriptions of four new species. Memórias do Instituto Oswaldo Cruz 83: 17-27.	10.1590/S0074-02761988000100003	http://www.scielo.br/scielo.php?script=sci_arttext&pid=S0074-02761988000100003&lng=en&nrm=iso&tlng=en
56	Diptera	Sarcophagidae	Argorivinia spinosa	literature	adult			Table 2 details a bunch of fly species collected and/or reared on dung. Gives numbers of flies collected and reared on dung from 7 mammal species, with separate counts for each dung type.	Coffey, M.D. (1966) Studies on the association of flies (Diptera) with dung in southeastern Washington. Annals of the Entomological Society of America 59: 207-218.	10.1093/aesa/59.1.207	https://academic.oup.com/aesa/article-lookup/doi/10.1093/aesa/59.1.207
57	Diptera	Sarcophagidae	Blaesoxipha aculeata	specimen	adult			"progeny ex female collected Chatterton, Ont. | host: Melanoplus mexicanus"	CNC: Canadian National Collection of Insects, Arachnids, and Nematodes. Ottawa, Ontario, Canada.		http://www.agr.gc.ca/eng/science-and-innovation/agriculture-and-agri-food-research-centres-and-collections/canadian-national-collection-of-insects-arachnids-and-nematodes-cnc/?id=1270047992811
58	Diptera	Sarcophagidae	Blaesoxipha aculeata	specimen	adult			"16 days in pupal stage | temp 74° F"	CNC: Canadian National Collection of Insects, Arachnids, and Nematodes. Ottawa, Ontario, Canada.		http://www.agr.gc.ca/eng/science-and-innovation/agriculture-and-agri-food-research-centres-and-collections/canadian-national-collection-of-insects-arachnids-and-nematodes-cnc/?id=1270047992811
59	Diptera	Sarcophagidae	Blaesoxipha aculeata	specimen	adult			"lab bred | larva to adult 27 days | 74° F"	CNC: Canadian National Collection of Insects, Arachnids, and Nematodes. Ottawa, Ontario, Canada.		http://www.agr.gc.ca/eng/science-and-innovation/agriculture-and-agri-food-research-centres-and-collections/canadian-national-collection-of-insects-arachnids-and-nematodes-cnc/?id=1270047992811
60	Diptera	Sarcophagidae	Blaesoxipha hunteri	specimen	adult (with puparium)			"among locust eggs"	CNC: Canadian National Collection of Insects, Arachnids, and Nematodes. Ottawa, Ontario, Canada.		http://www.agr.gc.ca/eng/science-and-innovation/agriculture-and-agri-food-research-centres-and-collections/canadian-national-collection-of-insects-arachnids-and-nematodes-cnc/?id=1270047992811
61	Diptera	Sarcophagidae	Blaesoxipha impar	specimen	adult			"bred from decaying meat"	CNC: Canadian National Collection of Insects, Arachnids, and Nematodes. Ottawa, Ontario, Canada.		http://www.agr.gc.ca/eng/science-and-innovation/agriculture-and-agri-food-research-centres-and-collections/canadian-national-collection-of-insects-arachnids-and-nematodes-cnc/?id=1270047992811
62	Diptera	Sarcophagidae	Blaesoxipha impar	literature	larva			"The technique employed to secure these parasites was to collect the living beetles [Phyllophaga] in the field, placing them in fly-tight rearing cages at the insectary. These cages were inspected daily, emerged material and dead beetles being removed. Either the Sarcophagids which emerged were parasitic upon the living beetles, or they were scavengers upon dead beetles. All the material placed i…	Hall, D.G. (1929) An annotated list of the Sarcophaginae which have been collected in Kansas. Journal of the Kansas Entomological Society 2: 83-90.	10.2307/25081273	http://www.jstor.org/stable/25081273
63	Diptera	Sarcophagidae	Blaesoxipha impar	literature	larva			"one [specimen from] Greensboro, Fla., reared from the large lubber grasshopper, Dictyophorus reticulatus, by R. N. Wilson (Gainesville, No. 16587) … One lot was bred from beef refuse at Victoria, Texas, by J. D. Mitchell. Mr. E. G. Kelly reports that the Big Cabin specimen was reared from pupae of Heliophila unipuncta, which were living when placed in the cage."	Aldrich, J.M. (1916) Sarcophaga and Allies in North America. Lafayette, IN: Murphey-Bivins Co. Press. 301 pp.
64	Diptera	Sarcophagidae	Blaesoxipha impar	literature	larva			"The species mentioned below have been bred from dead animals and excrements exposed in the open in my immediate neighborhood, or from material picked up at random at various points in the Miami region. … S. impar Ald. from 1 (landcrab)"	Graenicher, S. (1931) Some observations on the biology of the Sarcophaginae (Diptera: Sarcophagidae). Entomological News 42: 227-230.
65	Diptera	Sarcophagidae	Blaesoxipha impar	literature	larva			"Sarcophaga impar Ald. – Dallas, Tex. August 24, 1928, larvae taken from dead bird, placed on beef, and exposed to parasites. September 13-14, 11 S. impar (identified by Laake) emerged."	Roberts, R.A. (1933) Biology of Brachymeria fonscolombei (Dufour), a hymenopterous parasite of blowfly larvae. Technical Bulletin, United States Department of Agriculture 365: 1-21.
66	Diptera	Sarcophagidae	Blaesoxipha impar	literature	larva			"has been reared from garbage by the author"	Roback, S.S. (1954) The evolution and taxonomy of the Sarcophaginae. Illinois Biological Monographs 23: 1-181.
67	Diptera	Sarcophagidae	Blaesoxipha impar	literature	larva			"Reared on decaying meats."	Knipling, E.F. (1936) A comparative study of the first-instar larvae of the genus Sarcophaga (Calliphoridae, Diptera), with notes on the biology. The Journal of Parasitology 22: 417.	10.2307/3271688	http://www.jstor.org/stable/3271688?origin=crossref
68	Diptera	Sarcophagidae	Blaesoxipha impar	literature	larva			"The members of this subgenus are not so strictly parasitic as other members of the genus. Rearing records include adult beetles, grasshoppers, carrion, and old wounds in mammals."	Downes, W.L.J. (1965) Family Sarcophagidae. In "A Catalog of the Diptera of America North of Mexico", pp. 933-961. Washington, D.C.: United States Department of Agriculture.
69	Diptera	Sarcophagidae	Blaesoxipha plinthopyga	specimen	adult			"causing myiasis in cattle"	CNC: Canadian National Collection of Insects, Arachnids, and Nematodes. Ottawa, Ontario, Canada.		http://www.agr.gc.ca/eng/science-and-innovation/agriculture-and-agri-food-research-centres-and-collections/canadian-national-collection-of-insects-arachnids-and-nematodes-cnc/?id=1270047992811
70	Diptera	Sarcophagidae	Blaesoxipha plinthopyga	literature	larva			"A large series of specimens from Texas collected and reared from carrion by F. C. Bishopp and associates. … Mr. Bishopp says in regard to the habits (in a letter), "A number of lots were bred from carcasses of animals and exposed beef.""	Aldrich, J.M. (1916) Sarcophaga and Allies in North America. Lafayette, IN: Murphey-Bivins Co. Press. 301 pp.
71	Diptera	Sarcophagidae	Blaesoxipha plinthopyga	literature	larva			"In order to sample the population size of each fly species which successfully exploited a carcass, a device was designed to collect larvae as they emigrated from the carrion to pupate. The sampling unit (Fig. 1) consisted of a shallow wooden tray, 70 cm square and 20 cm deep with a flange projecting beyond the upper rim. Five cm of fine white aquarium sand was spread over the bottom of the tray.…	Denno, R.F., W.R. Cothran (1976) Competitive interactions and ecological strategies of sarcophagid and calliphorid flies inhabiting rabbit carrion. Annals of the Entomological Society of America 69: 109-113.	10.1093/aesa/69.1.109	http://aesa.oxfordjournals.org/cgi/doi/10.1093/aesa/69.1.109
72	Diptera	Sarcophagidae	Blaesoxipha plinthopyga	literature	larva			"Table 1 gives the number and species of flies reared from each of 114 cases of myiasis occurring in domestic animals on one ranch in southwestern Texas during the year 1934. These animals became naturally infested on the range and were brought into the corral for treatment. Most of the cases were found before the infestation became extensive and before the maggots first infesting the wound had m…	Laake, E., E.C. Cushing, H. Parish (1936) Biology of the primary screw worm fly, Cochliomyia americana, and a comparison of its stages with those of C. macellaria. Technical Bulletin, United States Department of Agriculture 500: 1-24.
73	Diptera	Sarcophagidae	Blaesoxipha plinthopyga	literature	larva			"The larvae [of B. plinthopyga] differ in their feeding habits and are commonly found on carcasses or as parasites in the bodies of insects. However, they frequently attack old and festered sores in man and animals, or invade diseased body openings. According to Patton this is a notorious myiasis-producing species in British Guiana."	James, M.T. (1947) The flies that cause myiasis in man. United States Department of Agriculture Miscellaneous Publications 631: 1-175.
74	Diptera	Sarcophagidae	Blaesoxipha plinthopyga	literature	larva			"These instances occurred in 1930, and since then two additional cases of infestations of gunshot wounds have been observed. These are here described in detail, the Sarcophaga being determined by David G. Hall. As soon as the rabbits in the two cases were killed collections of larvae from the wounds, together with the flesh surrounding the affected area, were immediately removed from the animal a…	Roberts, R.A. (1933) Additional notes on myiasis in rabbits (Dipt.: Calliphoridae, Sarcophagidae). Entomological News 44: 157-159.
75	Diptera	Sarcophagidae	Blaesoxipha savoryi	specimen	adult			"em. (incubator) | host: adult Polyphylla perversa"	CNC: Canadian National Collection of Insects, Arachnids, and Nematodes. Ottawa, Ontario, Canada.		http://www.agr.gc.ca/eng/science-and-innovation/agriculture-and-agri-food-research-centres-and-collections/canadian-national-collection-of-insects-arachnids-and-nematodes-cnc/?id=1270047992811
76	Diptera	Sarcophagidae	Boettcheria cimbicis	specimen	adult			"stems of wild parsnip | larvae in dead Depressaria pupae & exuviae"	CNC: Canadian National Collection of Insects, Arachnids, and Nematodes. Ottawa, Ontario, Canada.		http://www.agr.gc.ca/eng/science-and-innovation/agriculture-and-agri-food-research-centres-and-collections/canadian-national-collection-of-insects-arachnids-and-nematodes-cnc/?id=1270047992811
77	Diptera	Sarcophagidae	Boettcheria latisterna	specimen	adult			"June beetle ad. parasite"	CNC: Canadian National Collection of Insects, Arachnids, and Nematodes. Ottawa, Ontario, Canada.		http://www.agr.gc.ca/eng/science-and-innovation/agriculture-and-agri-food-research-centres-and-collections/canadian-national-collection-of-insects-arachnids-and-nematodes-cnc/?id=1270047992811
78	Diptera	Sarcophagidae	Brachicoma setosa	specimen	adult			"from P. perplexis bee colony"	CNC: Canadian National Collection of Insects, Arachnids, and Nematodes. Ottawa, Ontario, Canada.		http://www.agr.gc.ca/eng/science-and-innovation/agriculture-and-agri-food-research-centres-and-collections/canadian-national-collection-of-insects-arachnids-and-nematodes-cnc/?id=1270047992811
79	Diptera	Sarcophagidae	Emblemasoma auditrix	specimen	adult			"larv. ex. jack pine by beating"	CNC: Canadian National Collection of Insects, Arachnids, and Nematodes. Ottawa, Ontario, Canada.		http://www.agr.gc.ca/eng/science-and-innovation/agriculture-and-agri-food-research-centres-and-collections/canadian-national-collection-of-insects-arachnids-and-nematodes-cnc/?id=1270047992811
80	Diptera	Sarcophagidae	Emblemasoma erro	literature	adult			"I was able to determine the moment of larviposition for 15 of these attacks. Of these, five (33.3%) occurred while the cicada was in flight; the remaining ten attacks (66.7%) occurred while the cicada was either walking, flapping its wings, or both." "Of 15 attacks for which the exact location of larviposition was determined (out of 17 total successful attacks), 1 (6.7%) was on the base of a for…	Stucky, B.J. (2015) Infection behavior, life history, and host parasitism rates of Emblemasoma erro (Diptera: Sarcophagidae), an acoustically hunting parasitoid of the cicada Tibicen dorsatus (Hemiptera: Cicadidae). Zoological Studies 54: 1-17.	10.1186/s40555-015-0105-z	http://www.zoologicalstudies.com/content/54/1/30
81	Diptera	Sarcophagidae	Emblemasoma erro	literature	adult			"Two matings involved male and female files that were observed copulating inside one of the live traps after both had been captured. The durations of these matings were not precisely timed, but in the second case, the pair remained together for at least 25 min. In the third observation of mating in the field, two flies that landed near the loudspeaker began copulating, then flew off joined togeth…	Stucky, B.J. (2016) Eavesdropping to find mates: The function of male hearing for a cicada-hunting parasitoid fly, Emblemasoma erro (Diptera: Sarcophagidae). Journal of Insect Science 16: 68.	10.1093/jisesa/iew048	https://academic.oup.com/jinsectscience/article-lookup/doi/10.1093/jisesa/iew048
82	Diptera	Sarcophagidae	Fletcherimyia papei	literature	larva			"F. papei seems to be associated with the pitcher plant species S. rubra (including the subspecies wherryi)" "Type. Holotype male [FSCA]. Labels on holotype: (1) ALABAMA: Washington Co.; 4.2 miles. S of Chatom, Route 17; 3-VIII-1994; R.F.C. Naczi; ex: Sarracenia rubra subsp. wherryi;"	Dahlem, G.A., R.F.C. Naczi (2006) Flesh flies (Diptera: Sarcophagidae) associated with North American pitcher plants (Sarraceniaceae), with descriptions of three new species. Annals of the Entomological Society of America 99: 218-240.	10.1603/0013-8746(2006)099[0218:FFDSAW]2.0.CO;2	https://academic.oup.com/aesa/article/99/2/218-240/2759191
83	Diptera	Sarcophagidae	Mantidophaga blandita	specimen	adult			"Parasita do Mantodea no. 34 | saida larva: 25/Fev. | Pupa: 26/Fev. | Imago: 13/Mar/1959"; translation: "parasite of Mantodea no. 34 | larval exit: 25/Feb. | Pupa: 26/Feb. | Imago: 13/Mar./1959"	CNC: Canadian National Collection of Insects, Arachnids, and Nematodes. Ottawa, Ontario, Canada.		http://www.agr.gc.ca/eng/science-and-innovation/agriculture-and-agri-food-research-centres-and-collections/canadian-national-collection-of-insects-arachnids-and-nematodes-cnc/?id=1270047992811
84	Diptera	Sarcophagidae	Metoposarcophaga importuna	specimen	adult			"parasitoid of Malaclemys t. terrapin (egg) | ex pupa collected from nest #2 | emerged in lab: 18 IV 1980"	MCZ: Museum of Comparative Zoology. Harvard University, Cambridge, MA, USA.		https://mcz.harvard.edu/
85	Diptera	Sarcophagidae	Miltogramma erythrura	specimen	adult			"emerged from Anthophora cell"	CNC: Canadian National Collection of Insects, Arachnids, and Nematodes. Ottawa, Ontario, Canada.		http://www.agr.gc.ca/eng/science-and-innovation/agriculture-and-agri-food-research-centres-and-collections/canadian-national-collection-of-insects-arachnids-and-nematodes-cnc/?id=1270047992811
86	Diptera	Sarcophagidae	Ravinia derelicta	specimen	adult	https://www.idigbio.org/portal/records/a86dea6b-43b5-4362-b2c2-a6c3e1ed285d	https://api.idigbio.org/v2/media/fee3c9cd14cfd07482bc4f3cf310352c?size=fullsize	"on flower of Ximenia americana | scrubby flatwoods"	iDigBio.		https://www.idigbio.org/
87	Diptera	Sarcophagidae	Sarcofahrtiopsis paterna	specimen	adult	https://www.idigbio.org/portal/records/97c5c4a9-80d0-4815-a68a-02ec20b12806	https://api.idigbio.org/v2/media/17be9b33102a6a1289bb8e5ad08c587b?size=fullsize	"on staminate flower of Salix caroliniana"	iDigBio.		https://www.idigbio.org/
88	Diptera	Sarcophagidae	Sarcophaga africa	specimen	adult			"bred from human excrement"	MCZ: Museum of Comparative Zoology. Harvard University, Cambridge, MA, USA.		https://mcz.harvard.edu/
89	Diptera	Sarcophagidae	Sarcophaga citellivora	specimen	adult			"reared from Spermophilus richardsonii (moribund, host no. 1760) | 28.vi.2002, emerged 16-19.viii.2002"	CNC: Canadian National Collection of Insects, Arachnids, and Nematodes. Ottawa, Ontario, Canada.		http://www.agr.gc.ca/eng/science-and-innovation/agriculture-and-agri-food-research-centres-and-collections/canadian-national-collection-of-insects-arachnids-and-nematodes-cnc/?id=1270047992811
90	Diptera	Sarcophagidae	Sarcophaga cooleyi	specimen	adult			"ex. scalp wound in child"	CNC: Canadian National Collection of Insects, Arachnids, and Nematodes. Ottawa, Ontario, Canada.		http://www.agr.gc.ca/eng/science-and-innovation/agriculture-and-agri-food-research-centres-and-collections/canadian-national-collection-of-insects-arachnids-and-nematodes-cnc/?id=1270047992811
91	Diptera	Sarcophagidae	Sarcophaga cooleyi	specimen	adult			"reared | emerged 15-III-55 | from ear of Indian boy at Camsell Hosp. Edmonton. Oct. 7/54. Pupated enroute | emerged Kamloops 13-III-55"	CNC: Canadian National Collection of Insects, Arachnids, and Nematodes. Ottawa, Ontario, Canada.		http://www.agr.gc.ca/eng/science-and-innovation/agriculture-and-agri-food-research-centres-and-collections/canadian-national-collection-of-insects-arachnids-and-nematodes-cnc/?id=1270047992811
92	Diptera	Sarcophagidae	Sarcophaga dux sarracenioides	specimen	larva	https://www.idigbio.org/portal/records/f3ca95ac-e557-439c-851d-d40e857b406b	https://invertnet.org/imagestor/vials/larges/2014/11/21/11486-0.jpg	"in pitcher plant"	iDigBio.		https://www.idigbio.org/
93	Diptera	Sarcophagidae	Sarcophaga falciformis	literature	adult			"Ten wild female flies were dissected and the number of larvae per female counted. They varied from a low of 7 to a high of 47, with an average of 22.1 per female." "In the sixth specimen opened a living first-instar was discovered deeply embedded in the muscles of the hind femur. That this is the normal habit for Sarcophaga falciformis was subsequently proved by dissecting over 70 specimens of M…	Middlekauff, W. (1959) Some biological observations on Sarcophaga falciformis, a parasite of grasshoppers (Diptera: Sarcophagidae). Annals of the Entomological Society of America 52: 724-728.
94	Diptera	Sarcophagidae	Sarcophaga libera	specimen	adult			"p. 4-5 Aug. 88 | em. 24 Aug. 88 | ex Dolichovespula arenaria nest"	CNC: Canadian National Collection of Insects, Arachnids, and Nematodes. Ottawa, Ontario, Canada.		http://www.agr.gc.ca/eng/science-and-innovation/agriculture-and-agri-food-research-centres-and-collections/canadian-national-collection-of-insects-arachnids-and-nematodes-cnc/?id=1270047992811
95	Diptera	Sarcophagidae	Sphecapatodes hilarella	specimen	adult			"reared from larvae in burrow of Cnemidophorus sexlineatus (lizard)"	CNC: Canadian National Collection of Insects, Arachnids, and Nematodes. Ottawa, Ontario, Canada.		http://www.agr.gc.ca/eng/science-and-innovation/agriculture-and-agri-food-research-centres-and-collections/canadian-national-collection-of-insects-arachnids-and-nematodes-cnc/?id=1270047992811
96	Diptera	Syrphidae	Microdon albicomatus	literature	larva			"Second and third instars of Microdon albicomatus Novak and workers and brood of Myrmica incompleta Provancher were collected from a fallen log..."	Howard, R.W., D.W. Stanley-Samuelson, R.D. Akre (1990) Biosynthesis and chemical mimicry of cuticular hydrocarbons from the obligate predator, Microdon albicomatus Novak (Diptera: Syrphidae) and its ant prey, Myrmica incompleta Provancher (Hymenoptera: Formicidae). Journal of the Kansas Entomological Society 63: 437-443.		http://www.jstor.org/stable/25085201
97	Diptera	Syrphidae	Microdon bruchi	specimen	adult	https://www.idigbio.org/portal/records/17562141-3f1b-47eb-a9ff-c3c525810755	http://collections.nmnh.si.edu/media/index.php?irn=12120288	"laying eggs in trail of ants"	iDigBio.		https://www.idigbio.org/
98	Diptera	Syrphidae	Microdon cothurnatus	literature	larva			"One hundred twenty-one nests of Formica obscuripes were searched for Microdon larvae. Ten contained larvae, while 9 more had empty pupal cases from previous years." "A total of 555 larvae was collected. Five nests contributed most of larvae with 241, 86, 64, 60, and 39. Empty pupal cases in these same nests ranged from 0-141. Several nests contained about 20 larvae, and the remainder had 1-3 lar…	Akre, R.D., G. Alpert, T. Alpert (1973) Life cycle and behavior of Microdon cothurnatus in Washington (Diptera: Syrphidae). Journal of the Kansas Entomological Society 46: 327-338.		http://www.jstor.org/stable/25082580
99	Diptera	Tachinidae		specimen	larva	https://www.idigbio.org/portal/records/e876a63a-fbdd-4afd-bd99-7a5ec9ee641d	https://invertnet.org/imagestor/vials/larges/2014/11/21/11593-1.jpg	"in notodontid larva"	iDigBio.		https://www.idigbio.org/
100	Diptera	Tachinidae		specimen	larva	https://www.idigbio.org/portal/records/e876a63a-fbdd-4afd-bd99-7a5ec9ee641d	https://invertnet.org/imagestor/vials/larges/2014/11/21/11593-1.jpg	"from Notodontidae larvae"	iDigBio.		https://www.idigbio.org/
101	Diptera	Tachinidae		specimen	adult	https://www.idigbio.org/portal/records/e876a63a-fbdd-4afd-bd99-7a5ec9ee641d	https://invertnet.org/imagestor/vials/larges/2014/11/21/11593-1.jpg	"larva VIII-16-73 pupated VIII-18-73 | parasites emerged VIII-30,31-73"; note that host specimen is also present.	iDigBio.		https://www.idigbio.org/
102	Diptera	Tachinidae	Leschenaultia exul	specimen	unknown	https://www.idigbio.org/portal/records/62e2002c-8c81-4771-8c28-75e1b42b3965		"Voucher Specimen; Malacosoma disstria larva collected July 5, 2009. Larval parasitoid emerged July 26, 2009 from 5th instar host larva."	iDigBio.		https://www.idigbio.org/
103	Hemiptera	Aradidae		specimen	adult	https://www.idigbio.org/portal/records/62400966-a82a-47b3-b7d7-c784cb879550		"secondary growth on white sand" (habitat)	iDigBio.		https://www.idigbio.org/
104	Hemiptera	Aradidae	Aneurus inconstans	specimen	adult	https://www.idigbio.org/portal/records/70c45c7b-b43e-483c-80d3-8bcb653542e5	https://api.idigbio.org/v2/media/9b426adb88600af94017a408b452c513?size=fullsize	"Under Bark on Acer saccharum"	iDigBio.		https://www.idigbio.org/
105	Hemiptera	Cicadidae		specimen	exuvia	https://www.idigbio.org/portal/records/9ec29c89-3606-4573-bd80-8704dbd5531e		No relevant label text.	iDigBio.		https://www.idigbio.org/
106	Hemiptera	Cicadidae		specimen	nymph	https://www.idigbio.org/portal/records/9612bc2a-1943-4403-9324-964d15081cec	https://invertnet.org/imagestor/vials/larges/2015/01/07/12313-0.jpg	"on lawn under elm tree"	iDigBio.		https://www.idigbio.org/
107	Hemiptera	Cicadidae	Diceroprocta apache	specimen	nymph	https://www.idigbio.org/portal/records/9612bc2a-1943-4403-9324-964d15081cec	https://invertnet.org/imagestor/vials/larges/2015/01/07/12313-0.jpg	"From Asparagus"	iDigBio.		https://www.idigbio.org/
108	Hemiptera	Cicadidae	Hadoa duryi	specimen	adult	https://www.idigbio.org/portal/records/f22210fc-8a4a-403f-9893-b98cbc37cde9	http://symbiota4.acis.ufl.edu/imglib/scan/TTU_TTU-Z/201507/TTU-Z_245013_labels_1438273809.jpg	"Pinus edulis Engelm. | Pinyon pine"	iDigBio.		https://www.idigbio.org/
109	Hemiptera	Cicadidae	Hadoa neomexicensis	literature	adult			"Both Tibicen neomexicensis and Tibicen chiricahua are associated with pinyon-juniper woodlands, and neither species seems to occur in habitats where both pinyon pines (Pinus edulis, primarily) and junipers (Juniperus sp.) are absent." "Specimen label data and field observations indicate that adults of Tibicen neomexicensis and Tibicen chiricahua emerge in early summer and are mostly gone by the …	Stucky, B.J. (2013) Morphology, bioacoustics, and ecology of Tibicen neomexicensis sp. n., a new species of cicada from the Sacramento Mountains in New Mexico, U.S.A. (Hemiptera, Cicadidae, Tibicen). ZooKeys 337: 49-71.	10.3897/zookeys.337.5950	http://www.pensoft.net/journals/zookeys/article/5950/abstract/morphology-bioacoustics-and-ecology-of-tibicen-neomexicensis-sp-n-a-new-species-of-cicada-from-the-sacramento-mountains-
110	Hemiptera	Cicadidae	Lyristes cristobalensis	specimen	adult	https://www.idigbio.org/portal/records/dc318ce4-07c1-419c-90c5-36359218b0b7	http://mediaphoto.mnhn.fr/media/1441012849692EFzBakUPgKgxYqae	"Black light, coconut plantation"	iDigBio.		https://www.idigbio.org/
111	Hemiptera	Cicadidae	Magicicada sp.	specimen	nymph	https://www.idigbio.org/portal/records/9612bc2a-1943-4403-9324-964d15081cec	https://invertnet.org/imagestor/vials/larges/2015/01/07/12313-0.jpg	"emerged from eggs laid in twigs"	iDigBio.		https://www.idigbio.org/
112	Hemiptera	Cimicidae	Cimex serratus	specimen	adult	https://www.idigbio.org/portal/records/82331f41-3385-4615-98ad-72bd37fc7e32		"ex. Pipistrellus abramus" (occurrenceRemarks)	iDigBio.		https://www.idigbio.org/
113	Hemiptera	Cimicidae	Hesperocimex coloradensis	specimen		https://www.idigbio.org/portal/records/cbc1e64f-f59b-4244-b358-3d5b102dd3a0		"abandoned woodpecker nest" (habitat)	iDigBio.		https://www.idigbio.org/
114	Hemiptera	Coreidae	Amblypelta lutescens	specimen	adult	https://www.idigbio.org/portal/records/0900c73c-a436-49e5-8c4b-787ad9734c92	http://www2.nau.edu/sbugs-p/UHIM/UHIM2014.04/UHIM2014.04209_lg.jpg	"Reared in Lab on Beans"	iDigBio.		https://www.idigbio.org/
115	Hemiptera	Miridae		specimen	adult	https://www.idigbio.org/portal/records/20c7dd68-6945-4eab-bfcf-eed50ee72541	http://www2.nau.edu/sbugs-p/UHIM/UHIM2014.11/UHIM2014.11865_lg.jpg	"ex dead Pritchardia frond"	iDigBio.		https://www.idigbio.org/
116	Hemiptera	Miridae	Ranzovius clavicornis	specimen	adult	https://www.idigbio.org/portal/records/4d5a5727-ebd9-4026-88a5-6772165ab486		"Taken on Virginia pine, in Theridiid spider web"	iDigBio.		https://www.idigbio.org/
117	Hemiptera	Miridae	Tuxedo susansolomonae	specimen	adult	https://www.idigbio.org/portal/records/2c7daa21-b158-40fd-9431-c156c5c9c30e		"associated with:Quercus john-tuckeri"	iDigBio.		https://www.idigbio.org/
118	Hemiptera	Reduviidae	Acanthaspis carpenteri	specimen	adult	https://www.idigbio.org/portal/records/6fccd3b5-6491-40c4-bb87-05ba52acac00	https://research.amnh.org/pbi/specimen/specimen/image_folder0000020/UCR_ENT%2000048469%20label.jpg	"under bark"	iDigBio.		https://www.idigbio.org/
119	Hemiptera	Reduviidae	Acanthaspis obscura	specimen		https://www.idigbio.org/portal/records/9b8b13b3-8dae-4388-bf72-5d7248236781		"Light Trap" (samplingProtocol)	iDigBio.		https://www.idigbio.org/
120	Hemiptera	Reduviidae	Acanthaspis sp.	specimen		https://www.idigbio.org/portal/records/2db14e65-7923-4f8d-b0d8-6f62b13258cb		"Under stone" (occurrenceRemarks)	iDigBio.		https://www.idigbio.org/
121	Hemiptera	Reduviidae	Apiomerus spissipes	specimen		https://www.idigbio.org/portal/records/8c173112-2b8b-448a-9b3a-5088b9fcc29b		"specimen with bee prey" (occurrenceRemarks), "Aralia spinosa" (associatedTaxa)	iDigBio.		https://www.idigbio.org/
122	Hemiptera	Reduviidae	Dicrotelus prolixus	specimen	adult	https://www.idigbio.org/portal/records/a36edf16-259e-4ed0-9e90-11183723d3a9		"Host: tussocks" (occurrenceRemarks)	iDigBio.		https://www.idigbio.org/
123	Hemiptera	Reduviidae	Havinthus rufovarius	specimen	adult	https://www.idigbio.org/portal/records/9bf21514-6842-4761-ac0b-798d54b4e515		"Host: under bark Eucalyptus striaticalyx" (occurrenceRemarks)	iDigBio.		https://www.idigbio.org/
124	Hemiptera	Reduviidae	Paratriatoma hirsuta	specimen	adult	https://www.idigbio.org/portal/records/9a2b4631-1f0b-4fec-8c55-7b00accccc3e		"Attacking man" (occurrenceRemarks)	iDigBio.		https://www.idigbio.org/
125	Hemiptera	Veliidae	Rhagovelia boliviana	specimen		https://www.idigbio.org/portal/records/34735534-8251-438a-9055-486cac053000		"rocky stream in cloud forest " (occurrenceRemarks)	iDigBio.		https://www.idigbio.org/
126	Hymenoptera	Agaonidae		specimen	adult	https://www.idigbio.org/portal/records/532f3614-accb-4fe3-99b8-1a23042a7cdc	https://api.idigbio.org/v2/media/9588115599ad650812d2ad1792377ea8?size=fullsize	"reared ex fruits of Ficus sp."	iDigBio.		https://www.idigbio.org/
127	Hymenoptera	Agaonidae	Crossogaster michaloudi	specimen	adult	https://www.idigbio.org/portal/records/45d248a7-7349-423c-a8c8-844e2af36a5d	http://www.nhm.ac.uk/services/media-store/asset/a3db4a96ccedf149ae811d5d6ef71832d9f177da/contents/preview	"ex Ficus prob. artocarpoides"	iDigBio.		https://www.idigbio.org/
128	Hymenoptera	Agaonidae	Odontofroggatia galili	specimen	adult	https://www.idigbio.org/portal/records/79238cde-bb4c-4fd9-aad9-c13d39c6ca6d	https://api.idigbio.org/v2/media/205549d007305ef661963420961f744e?size=fullsize	"ex fruit of Ficus microcarpa"	iDigBio.		https://www.idigbio.org/
129	Hymenoptera	Apidae	Anthophorula morgani	specimen	adult	https://www.idigbio.org/portal/records/1ebd2fca-b085-4281-b5db-62c22f5d6a85	http://collections.nmnh.si.edu/media/index.php?irn=9117658	"on Helianthus"	iDigBio.		https://www.idigbio.org/
130	Hymenoptera	Apidae	Bombus sonorensis	specimen	adult	https://www.idigbio.org/portal/records/4a20faf2-a2a9-4559-a728-e57f5f186410	http://hasbrouck.asu.edu/imglib/seinet/DES/DES00036/DES00036186_lg.jpg	This is an herbarium specimen of the plant Amoreuxia palmatifida. The label states, "Limestone hill, with Croton, Dasylirion wheeleri, Agave schottii, A. palmeri, Ferocactus wislizeni, Haplophyton crooksii, Talinum aurantiacum, Mimosa dysocarpa, Allionia incarnata, Bahia dissecta, Zinnia acerosa, Prosopis velutina, Cercidium floridum, Cnidoscolus angustidens, Eysenhardtia orthocarpa, Aloysia wrig…	iDigBio.		https://www.idigbio.org/
131	Hymenoptera	Argidae	Arge humeralis	literature	larva			"In May 2009, an infestation of Arge humeralis was discovered on Metopium toxiferum [poisonwood] in the Ludlam Pineland Preserve (Miami-Dade County, Florida) by D. Powell and J. Possley. The preserve is a 4 ha remnant of unaltered pine rockland forest comprised of Pinus elliottii Engelm. var. densa (Pinales: Pinaceae), some hardwoods, and a shrub layer of saw palmetto, Serenoa repens (Bartram) J.…	Benda, N., J. Possley, D. Powell, C. Buchanan-Mcgrath, J. Cuda (2012) New host plant record for the poison ivy sawfly, Arge humeralis (Hymenoptera: Argidae), and its performance on two host plant species. Florida Entomologist 95: 529-531.	10.1653/024.095.0248	http://www.bioone.org/doi/abs/10.1653/024.095.0248
132	Hymenoptera	Bethylidae	Goniozus jacintae.	literature	egg, larva, adult			"At 25 C the mean life span of the female was 15.8 days (range 6-35 days). The number of Goniozus eggs or larvae on each Epiphyas postvittana host in field samples varied from one to seven with a mean of 1.83, as follows: Number of parasites per host (Frequency): 1 (53), 2 (16), 3 (9), 4 (7), 5 (2), 6 (1), 7 (1)"	Danthanarayana, W. (1980) Parasitism of the light brown apple moth, Epiphyas postvittana (Walker), by its larval ectoparasite, Goniozus jacintae Farrugia (Hymenoptera: Bethylidae), in natural populations in Victoria. Australian Journal of Zoology 28: 685.	10.1071/ZO9800685	http://www.publish.csiro.au/zo/ZO9800685
133	Hymenoptera	Bethylidae	Goniozus natalensis	literature	egg, larva, pupa, adult			"Newly emerged and mated G. natalensis females were found to have a pre-oviposition period of two to three days during which they remained either inside the lid of the rearing jar or on the sides of the sugarcane pieces. After this period they were seemingly attracted to the frass produced by their potential host from its boring. The parasitoid entered the boring and stung the larva, temporarily …	Conling, D., D. Graham, H. Hastings (1988) Notes on the natural host surveys and laboratory rearing of Goniozus natalensis Gordh (Hymenoptera: Bethylidae), a parasitoid of Eldana saccharina Walker (Lepidoptera: Pyralidae) larvae from Cyperus papyrus L. in Southern Africa. Journal of the Entomological Society of Southern Africa 51: 115-127.		https://journals.co.za/content/JESSA/51/1/AJA00128789_2538
134	Hymenoptera	Bethylidae	Parascleroderma berlandi	literature	egg, adult			"En taillant l’écorce avec précaution je mis à jour une fente horizontalle très irrégulière, faisant suite à la galerie vertical suivie par la bête, continuée en tous sens par des craquelures zigzaguées, et présentant une loge naturelle de 1 cm. de haut sur 5 mm. de large, nullement aménagée (fig. 3, d). C’est là que reposait la proie, placée la tête en haut et portant un oeuf. Auncune cloison ne…	Maneval, H. (1930) Description et moeurs de l'adulte et de la larve d'une espèce nouvelle du genre Parascleroderma (Hym. Bethylidae). Bulletin de la Societe Entomologique de France 1930: 53-61.
135	Hymenoptera	Bethylidae	Sclerodermus manoa	literature	egg, larva, adult			"This Sclerodermus was found in a cavity in a small stub of white rotten wood, probably the remains of a bush of Scaevola chamissoniana along the Monoa cliffs trail in the mountains back of Honolulu on May 26, 1918. It was there associated with a limp immobile lepidopterous larva supposed to be that of a species of Semnoprepia. The Sclerodermus and the caterpillar were placed in a glass tube and …	Bridwell, J. (1919) Some notes on Hawaiian and other Bethylidae (Hymenoptera) with descriptions of new species. Proceedings of the Hawaiian Entomological Society 4: 21-38.		https://www.biodiversitylibrary.org/item/39842#page/57/mode/1up
136	Hymenoptera	Braconidae	Adelura subcompressa	specimen	adult	https://www.idigbio.org/portal/records/9b5b89ff-0318-43e4-aa75-12f548a8d528	http://collections.nmnh.si.edu/media/index.php?irn=10517368	"observed ovipositing on dipterous larvae in rotten fungus"	iDigBio.		https://www.idigbio.org/
137	Hymenoptera	Braconidae	Alphomelon nanosoma	specimen	adult	https://www.idigbio.org/portal/records/fb7d7803-00ab-44db-bda4-edd906697c24	http://collections.nmnh.si.edu/media/index.php?irn=10515473	"host: Cobalopsis sp. nr. ff. (Hesperiidae) | plant: Olyra latifolia (Poaceae)"	iDigBio.		https://www.idigbio.org/
138	Hymenoptera	Braconidae	Alphomelon xestopyga	specimen	adult	https://www.idigbio.org/portal/records/02c95b73-3f0f-40c6-ad17-8928f33f4ba7	http://collections.nmnh.si.edu/media/index.php?irn=10515523	"host: Calpodes ethlius (Hesperiidae) | plant: Marantha arundinacea (Marantaceae)"	iDigBio.		https://www.idigbio.org/
139	Hymenoptera	Braconidae	Apanteles absonus	specimen	adult	https://www.idigbio.org/portal/records/2aafcb23-1421-4426-a7ab-be0ed9a8f4c1	http://collections.nmnh.si.edu/media/index.php?irn=10518574	"ex. Choristoneura fumiferana"	iDigBio.		https://www.idigbio.org/
140	Hymenoptera	Braconidae	Apanteles acrobasidis	specimen	adult	https://www.idigbio.org/portal/records/44521432-bfe6-46ba-96d9-10d41745eff6	http://collections.nmnh.si.edu/media/index.php?irn=10518598	"ex Acrobasis caryae on English walnut"	iDigBio.		https://www.idigbio.org/
141	Hymenoptera	Braconidae	Apanteles alius	specimen	adult	https://www.idigbio.org/portal/records/afb651b0-25e5-46be-a4da-a140731a36e6	http://collections.nmnh.si.edu/media/index.php?irn=10518666	"ex Opsiphanes on Musa sapientum"	iDigBio.		https://www.idigbio.org/
142	Hymenoptera	Braconidae	Apanteles baldufi	specimen	adult	https://www.idigbio.org/portal/records/17cb1a77-a90d-4c53-bbde-3f4d5d12bed4	http://collections.nmnh.si.edu/media/index.php?irn=10518844	"ex Acrobasis rubrifasciella | reared by W. V. Balduf"	iDigBio.		https://www.idigbio.org/
143	Hymenoptera	Braconidae	Apanteles californicus	specimen	adult	https://www.idigbio.org/portal/records/a62714ba-858a-45da-a05a-5c03e0ec69ec	http://collections.nmnh.si.edu/media/index.php?irn=10518974	"reared | Pinus murrayana"	iDigBio.		https://www.idigbio.org/
144	Hymenoptera	Ceraphronidae	Aphanogmus sp.	literature	pupa			"Pupae of the microcaddisfly Ochrotrichia moselyi Flint (Trichoptera: Hydroptilidae) were collected in Costa Rica that contained pupae of Aphanogmus sp. (Hymenoptera: Ceraphronidae). The caddisflies were collected in Puntarenas Province, Bellavista River, ca. 1.5 km NW of Las Alturas, at 1400 m elevation (8.95rN, 82.846°W). Collections were made June 15-17, 1986. All material is housed in the Uni…	Luhman, J.C., R.W. Holzenthal, J.K. Kjaerandsen (1999) New host record of a ceraphronid (Hymenoptera) in Trichoptera pupae. Journal of Hymenoptera Research 8: 126.		https://www.biodiversitylibrary.org/page/4490571#page/448/mode/1up
145	Hymenoptera	Formicidae	Camponotus chromaiodes	specimen	unknown	https://hol.osu.edu/spmInfo.html?id=OSAL%200101212		Specimen is a mite (Mesostigmata: Oplitidae). "phoretic on Camponotus chromaiodes Bolton" "Woods, 613 Smokey Hollow Rd., Piketon, Pike Co., OH, U.S.A. | Uppstrom, K | 21-Sep-2009 | forest | in large stump | ex Camponotus chromaiodes worker | gaster near acidophore ] [ publication voucher | KAU-09-0910-8 #14 | Oplitis sp. 3" Collection: Ohio State University Acarology Laboratory, Columbus, OH (OSA…	Johnson, N.F., L. Musetti, J. Cora, et al. (2018) Hymenoptera Online database.		https://hol.osu.edu/
146	Hymenoptera	Ichneumonidae	Acrodactyla degener	specimen	adult	http://data.nhm.ac.uk/object/24c1002b-874f-4051-949c-49e2f570156c		"Rothamsted light trap"	Natural History Museum (2014) Dataset: Collection specimens. Natural History Museum Data Portal (data.nhm.ac.uk).	10.5519/0002965	http://data.nhm.ac.uk/dataset/collection-specimens
147	Hymenoptera	Ichneumonidae	Diacritus aciculatus	specimen	adult	http://data.nhm.ac.uk/object/f2287913-53ce-46cd-86b0-739f4fcf8cf2		"mercury vapour light trap"	Natural History Museum (2014) Dataset: Collection specimens. Natural History Museum Data Portal (data.nhm.ac.uk).	10.5519/0002965	http://data.nhm.ac.uk/dataset/collection-specimens
148	Hymenoptera	Ichneumonidae	Ephialtes manifestator	specimen	adult	http://data.nhm.ac.uk/object/ce0997c1-62c5-4a19-8867-bc0fc7fbc2cc		"Rothamsted light trap"	Natural History Museum (2014) Dataset: Collection specimens. Natural History Museum Data Portal (data.nhm.ac.uk).	10.5519/0002965	http://data.nhm.ac.uk/dataset/collection-specimens
149	Hymenoptera	Platygastridae	Platygaster chilophagae	specimen	adult	https://hol.osu.edu/spmInfo.html?id=USNMENT01059053		"SOUTH DAKOTA: Brookings Co. Aurora Research Farm, 4 mi. E. of Brookings, coll. 11.vii.2012, em. 16.vii.2012 from Chilophaga virgati; V. Calles Torrez | Platygaster chilophagae P.N. Buhl det. 2012 | HOLOTYPE P.N.BUHL" Collection: National Museum of Natural History (USNM)	Johnson, N.F., L. Musetti, J. Cora, et al. (2018) Hymenoptera Online database.		https://hol.osu.edu/
150	Hymenoptera	Platygastridae	Tetrabaeus americanus	specimen	adult	https://hol.osu.edu/spmInfo.html?id=USNM%20Type%20No.%2066599		"emerged from Ectemnius paucimaculatus (Packard)" Collection: National Museum of Natural History (USNM)	Johnson, N.F., L. Musetti, J. Cora, et al. (2018) Hymenoptera Online database.		https://hol.osu.edu/
151	Hymenoptera	Platygastridae	Tetrabaeus americanus	literature	larva, adult			"Described from 150 females and 29 males, all from Plummers Island, Maryland, and all reared in 1961 and 1962 by K. V. Krombein from isolated larvae of the crabronine wasps, Euplilis rufigaster (Packard), Euplilis sp. and Ectemnius paucimaculatus (Packard). Both the holotype and the allotype were reared from E. paucimaculatus on September 18, 1962. This is a gregarious internal parasite. As many …	Muesebeck, C. (1963) A platygasterid parasite of certain wasp larvae. Beiträge zur Entomologie 13: 391-394.		https://www.zobodat.at/pdf/Beitraege-zur-Entomologie_13_0391-0394.pdf
152	Hymenoptera	Pompilidae	Anoplius semirufus	specimen	adult	https://www.idigbio.org/portal/records/789f5a99-df20-4260-9052-36a89ffa36e8	https://api.idigbio.org/v2/media/049063a37a2fd7dd27346a8b839f352f?size=fullsize	"feeding at flower of Paronychia chartacea"	iDigBio.		https://www.idigbio.org/
153	Hymenoptera	Sapygidae	Fedtschenkia anthracina	literature	adult			"In 1956 at Tanbark Flat in the San Gabriel mountains of California the senior author observed a female Fedtschenkia anthracina (Ashmead) entering a ground burrow which was found to contain a cell with a dead adult of the eumenid wasp, Pterocheilus trichogaster R. Bohart. Evidence of a relationship seemed flimsy until D.J. Horning and the junior author excavated a number of burrows of P. trichoga…	Bohart, R., R. Schuster (1972) A host record for Fedtschenkia (Hymenoptera: Sapygidae). Pan-Pacific Entomologist 48: 149.		https://biodiversitylibrary.org/page/53786590
154	Hymenoptera	Scelionidae	Gryon aculeator	specimen	adult	https://hol.osu.edu/spmInfo.html?id=USNMENT01059225		"Parasite of strawberry leafroller | Blair, Ks. July 1937 | P. G. Lamerson Coll. | HOLOTYPE Gryon aculeator Masner" Collection: National Museum of Natural History (USNM)	Johnson, N.F., L. Musetti, J. Cora, et al. (2018) Hymenoptera Online database.		https://hol.osu.edu/
155	Hymenoptera	Scelionidae	Gryon anasae	specimen	adult	https://hol.osu.edu/spmInfo.html?id=USNMENT00979994		"Jacksnville Fla | Collection Ashmead | Ex Anasa tristis eggs | Type No. 2852 U.S.N.M. | Hadronotus (Telenomus) anasae Type Ashm | Holotypus Hadronotus anasae Ash. G. MINEO, 1985 severed | LECTOTYPE Hadronotus anasae Ashmead Masner & Muesebeck, 1968" This is from the publication: "from May 15 to August 31, 1886" and "bred in June and July". Collection: National Museum of Natural History (USNM)	Johnson, N.F., L. Musetti, J. Cora, et al. (2018) Hymenoptera Online database.		https://hol.osu.edu/
156	Hymenoptera	Scelionidae	Gryon chelinideae	specimen	adult	https://hol.osu.edu/spmInfo.html?id=USNMENT01059234		"Ex eggs Chelinidea sp. | Uvalde Tex | RCMundell coll. ix.14'30 | 6252Hm | HOLOTYPE Gryon chelinidae MSN. CNC No. Collection: National Museum of Natural History (USNM)	Johnson, N.F., L. Musetti, J. Cora, et al. (2018) Hymenoptera Online database.		https://hol.osu.edu/
157	Hymenoptera	Scelionidae	Gryon leptocorisae	specimen	adult	https://hol.osu.edu/spmInfo.html?id=USNMENT00989860		"Ex eggs of Stenocoris tipuloides | Crescent City Fla | 44C" Collection: National Museum of Natural History (USNM)	Johnson, N.F., L. Musetti, J. Cora, et al. (2018) Hymenoptera Online database.		https://hol.osu.edu/
158	Hymenoptera	Scelionidae	Gryon myrmecophilum	specimen	adult	https://hol.osu.edu/spmInfo.html?id=USNMENT00989861		"Arlington Va | Type | Type No. 21925 U.S.N.M." From publication: "taken from an ant's nest". Collection: National Museum of Natural History (USNM)	Johnson, N.F., L. Musetti, J. Cora, et al. (2018) Hymenoptera Online database.		https://hol.osu.edu/
159	Hymenoptera	Scelionidae	Trissolcus japonicus	specimen	adult	https://hol.osu.edu/spmInfo.html?id=USNMENT01059400		"USA: Maryland: Beltsville 39°01’42"N, 76°55’47"W woods, coll. M. Herlihy | reared from fresh sentinel BMSB [brown marmorated stink bug] eggs, 72 hr exp, ending 2.IX.2014 #492 | Trissolcus japonicus det. Talamas 2015" Collection: National Museum of Natural History (USNM)	Johnson, N.F., L. Musetti, J. Cora, et al. (2018) Hymenoptera Online database.		https://hol.osu.edu/
160	Hymenoptera	Scelionidae	Trissolcus japonicus	specimen	adult	https://hol.osu.edu/spmInfo.html?id=USNMENT01081080		"Winchester, VA June 15, 2015 J.C. Bergh | from sentinel BMSB [brown marmorated stink bug] eggs 6-15 #1a | Collecting dates reflect the dates which the sentinel eggs (fresh) of BMSB were deployed." "emerged from egg of Halyomorpha halys (Stål), collected on Ailanthus altissima (Mill.) Swingle" Collection: National Museum of Natural History (USNM)	Johnson, N.F., L. Musetti, J. Cora, et al. (2018) Hymenoptera Online database.		https://hol.osu.edu/
161	Hymenoptera	Scelionidae	Trissolcus plautiae	specimen	adult	https://hol.osu.edu/spmInfo.html?id=USNMENT00916874		"CHINA: Beijing Prov Sheng shuyuan 40°3'13"N 116°7'9 | ex. eggs Plautia fimbriata on mulberry Coll. Tim Haye, 1.VI.2013 P167" "collected on mulberry, emerged from egg of Plautia fimbriata (Fabricius)" Collection: National Museum of Natural History (USNM)	Johnson, N.F., L. Musetti, J. Cora, et al. (2018) Hymenoptera Online database.		https://hol.osu.edu/
162	Hymenoptera	Scelionidae	Trissolcus solocis	specimen	adult	https://hol.osu.edu/spmInfo.html?id=DPI_FSCA+00009872		"USA: AL: Prattville, coll. Tillman 23-IX-2017 ex. frozen BMSB [brown marmorated stink bug] eggs on cotton" "collected on cotton, emerged from egg of Halyomorpha halys (Stål)" "reared from frozen sentinel egg mass" Collection: Florida State Collection of Arthropods (FSCA)	Johnson, N.F., L. Musetti, J. Cora, et al. (2018) Hymenoptera Online database.		https://hol.osu.edu/
163	Hymenoptera	Torymidae	Megastigmus helinae	literature	adult			"Megastigmus helinae Roques & Copeland, sp. n. was reared from seeds of the Rhamnaceae Helinus integrifolius (Lam.) Kuntze (Figure 10), collected in the northern Kenya mountains of the Mathews Range." "Holotype ♀, Kenya, Scandent climber, Rift Valley Prov. Matthews Range, 1.1777°N, 37.3141°E, 1342m, 16 Jan 2004, ex. Helinus integrifolius fruits, A&M coll. N°2692, R. Copeland leg. (NMKE)." "Briefl…	Roques, A., R.S. Copeland, L. Soldati, O. Denux, M. Auger-Rozenberg (2016) Megastigmus seed chalcids (Hymenoptera, Torymidae) radiated much more on Angiosperms than previously considered. I- Description of 8 new species from Kenya, with a key to the females of Eastern and Southern Africa. ZooKeys 585: 51-124.	10.3897/zookeys.585.7503	https://www.ncbi.nlm.nih.gov/pmc/articles/PMC4857038/
164	Lepidoptera	Epipyropidae	Fulgoraecia melanoleuca	literature	larva, pupa			"Larva removed from the abdomen of Pyrilla perpusilla", "100 pupae, sorghum and wheat", "50 larvae on Pyrilla perpusilla, Sorghum, IARI, New Delhi, 20.03.2008"	Kumar, R., V. Mittal, P. Chutia, V. Ramamurthy (2015) Taxonomy of Fulgoraecia melanoleuca (Fletcher, 1939), (Lepidoptera: Epipyropidae) in India, a biological control agent of Pyrilla perpusilla (Walker) (Hemiptera: Lophopidae). Zootaxa 3974: 431.	10.11646/zootaxa.3974.3.10	http://dx.doi.org/10.11646/zootaxa.3974.3.10
165	Lepidoptera	Erebidae	Euceron leucophacum	specimen	adult			Specimen ID: LEP-38704 "Zapped-Sound producer": Insect was held in place and exposed to recordings of bat ultrasound to determine whether the insect would produce ultrasound in response. In this case, the moth did produce ultrasound in response.	MGCL: McGuire Center for Lepidoptera and Biodiversity. Florida Museum of Natural History, University of Florida, Gainesville, FL, USA.		https://www.floridamuseum.ufl.edu/index.php/mcguire/home/
166	Lepidoptera	Erebidae	Lophocampa caryae	specimen	larva	https://www.idigbio.org/portal/records/31c6c108-41a9-4802-86d2-fc31ad387b6c	http://scan-bugs.org/imglib/scan/MSU_MSUC/201606/Arctiidae17B-Lophocampa_caryae_1466017617_lg.jpg	"KAAD to 75% EtOH", "ex. trees"	iDigBio.		https://www.idigbio.org/
167	Lepidoptera	Gelechiidae	Ephysteris kullbergi	literature	adult			"♂", "RUSSIA Tuva rep. 50°01’N, 95°03’E, 1150 m, Lake Tere-Khol, sand dunes 9.–12.6.1995 Jalava & Kullberg leg." "genitalia slide 153/16, O. Bidzilya" (MZH)	Bidzilya, O., O. Karsholt (2018) Two new species of Ephysteris Meyrick, 1908, from Asia with brachypterous males (Lepidoptera, Gelechiidae). Nota Lepidopterologica 41: 107-112.	10.3897/nl.41.23395	https://nl.pensoft.net/article/23395/
168	Lepidoptera	Hepialidae	Phassus huebneri	specimen	egg			Specimen ID: LEP-58836 "Eggs of LEP-58835"	MGCL: McGuire Center for Lepidoptera and Biodiversity. Florida Museum of Natural History, University of Florida, Gainesville, FL, USA.		https://www.floridamuseum.ufl.edu/index.php/mcguire/home/
169	Lepidoptera	Lasiocampidae	Malacosoma californicum lutescens	specimen	larva	https://www.idigbio.org/portal/records/cb047dca-f460-4aeb-9770-17a8dd94bc29	https://api.idigbio.org/v2/media/a7959b205b3faa745e5205de6fbc5fe2?size=fullsize	"Host: Wild plum"	iDigBio.		https://www.idigbio.org/
170	Lepidoptera	Lasiocampidae	Tolype sp.	specimen	larva			Specimen ID: LEP-46601 "larvae, Host plant Gossypilam Harleri"	MGCL: McGuire Center for Lepidoptera and Biodiversity. Florida Museum of Natural History, University of Florida, Gainesville, FL, USA.		https://www.floridamuseum.ufl.edu/index.php/mcguire/home/
171	Lepidoptera	Lycaenidae		literature	larva			"That is, butterflies that overwinter in the egg stage tend not to deposit their eggs on the larval host plants. The main exception to this pattern is furnished by butterflies that use woody perennials as host plants, viz. the hairstreaks Thecla betulae, Quercusia quercus, Strymonidia w-album, and the blues Plebejus argus and Lycaeides idas. All of the eight Swedish species that I have studied an…	Wiklund, C. (1984) Egg-laying patterns in butterflies in relation to their phenology and the visual apparency and abundance of their host plants. Oecologia 63: 23-29.	10.1007/BF00379780	https://link.springer.com/article/10.1007%2FBF00379780?LI=true
172	Lepidoptera	Lycaenidae	Callophrys irus	specimen	adult	https://www.idigbio.org/portal/records/3542e16c-8c7e-4a77-b365-be19c6a11c6a	http://scan-bugs.org/imglib/scan/VPI_VTEC/VTEC000000/VTEC000000439_1483998384_lg.jpg	"♂"	iDigBio.		https://www.idigbio.org/
173	Lepidoptera	Lycaenidae	Cyclargus thomasi	specimen	adult			Specimen ID: LEP-48516 "Reared, body dry in tube, Lab reared, ex. wild caught female 19.XI.2017"	MGCL: McGuire Center for Lepidoptera and Biodiversity. Florida Museum of Natural History, University of Florida, Gainesville, FL, USA.		https://www.floridamuseum.ufl.edu/index.php/mcguire/home/
174	Lepidoptera	Nymphalidae	Anaea andria	specimen	adult	https://www.idigbio.org/portal/records/9fcc1c51-28e1-4079-901b-c191d4b0c648	https://s.idigbio.org/idigbio-images-prod-fullsize/dbcd49d51b73226c44ea71c9a0985bb6.jpg	"♂"	iDigBio.		https://www.idigbio.org/
175	Lepidoptera	Papilionidae	Papilio cresphontes	specimen	larva	https://www.idigbio.org/portal/records/92d1232d-5601-4434-bcaa-50a354657074	https://api.idigbio.org/v2/media/bdff1d0477d19fa28e23a815c7181826?size=fullsize	"feeding on wild cherry"	iDigBio.		https://www.idigbio.org/
176	Lepidoptera	Pyralidae	Basacallis tarachodes	literature	larva, pupa, adult			"In the laboratory, KS found lepidopteran larvae in silken tubes in the soil (Fig. 7–8)." "JH preserved some larvae (Fig. 11) and found the gut contents to be soil from the latrine [of a rodent in a small cave]." "JH separated the larvae individually into small plastic cups and collection vials, ventilated with holes and supplied with enough of the original soil to tunnel in. Larvae were inspecte…	Hayden, J.E., L.L. Buss, K.E. Schnepp, L. Xiao (2017) First reports of non-phytophagous Nearctic chrysaugine moths (Lepidoptera: Pyralidae). Insecta Mundi 0: 1-8.		http://journals.fcla.edu/mundi/article/view/104378
177	Lepidoptera	Pyralidae	Eldana saccharina	literature	larva, pupa			"In Cyperus papyrus, the larval and pupal stages of E. saccharina are found in the umbels at the base of the bracts (the apical end of the culm) and in the rhizomes, when these are not covered by water."	Conling, D., D. Graham, H. Hastings (1988) Notes on the natural host surveys and laboratory rearing of Goniozus natalensis Gordh (Hymenoptera: Bethylidae), a parasitoid of Eldana saccharina Walker (Lepidoptera: Pyralidae) larvae from Cyperus papyrus L. in Southern Africa. Journal of the Entomological Society of Southern Africa 51: 115-127.		https://journals.co.za/content/JESSA/51/1/AJA00128789_2538
178	Lepidoptera	Saturniidae	Actias luna	specimen	larva (5th instar?)	https://www.idigbio.org/portal/records/bf1f9d1c-d7e9-4f77-9391-d1692526dc4b	https://api.idigbio.org/v2/media/2b0e11776c0f49e38cbe069ea1f4d910?size=fullsize	"ova from captured female | larvae reared on walnut & hickory", "KAAD --> 75% EtOH"	iDigBio.		https://www.idigbio.org/
179	Lepidoptera	Saturniidae	Anisota pellucida	specimen	adult			Specimen ID: LEP-51550 "male / Ex. ova from captive female paired with wild Gainesville male, reared by R. St Laurent"	MGCL: McGuire Center for Lepidoptera and Biodiversity. Florida Museum of Natural History, University of Florida, Gainesville, FL, USA.		https://www.floridamuseum.ufl.edu/index.php/mcguire/home/
180	Lepidoptera	Saturniidae	Automeris io	specimen	larva			Specimen ID: LEP-60503 "Reared for D. Triant Genome Project; Frozen in Liquid Nitrogen; 2016-10 Sugarberry 6th Instar"	MGCL: McGuire Center for Lepidoptera and Biodiversity. Florida Museum of Natural History, University of Florida, Gainesville, FL, USA.		https://www.floridamuseum.ufl.edu/index.php/mcguire/home/
181	Lepidoptera	Saturniidae	Citheronia sepulcralis	specimen	adult			Specimen ID: LEP-44917 "Ex. ova from female collected by D. Halbritter, reared by R. St Laurent on Pinus taeda. Eclosed 14.XII.2016"	MGCL: McGuire Center for Lepidoptera and Biodiversity. Florida Museum of Natural History, University of Florida, Gainesville, FL, USA.		https://www.floridamuseum.ufl.edu/index.php/mcguire/home/
182	Lepidoptera	Saturniidae	Dirphia avia	specimen	adult			Specimen ID: LEP-38854 "Zapped-Sound Producer, Bat, Tactile": Insect was held in place and exposed to recordings of bat ultrasound to determine whether the insect would produce ultrasound in response. In this case, the moth did not produce ultrasound in response. "Tactile" indicates that the moth also produced ultrasound in response to being touched.	MGCL: McGuire Center for Lepidoptera and Biodiversity. Florida Museum of Natural History, University of Florida, Gainesville, FL, USA.		https://www.floridamuseum.ufl.edu/index.php/mcguire/home/
183	Lepidoptera	Saturniidae	Eacles imperialis imperialis	specimen	larva ("middle instar")	https://www.idigbio.org/portal/records/e2cb7707-43cd-4c32-99b9-ce24514c1dd7	https://api.idigbio.org/v2/media/f516c38f23b237a5f1af0a7d335e4670?size=fullsize	"ex. female at lights | ex. ova | larva reared on oak – Quercus sp. | larva killed/preserved 3 August 2010"	iDigBio.		https://www.idigbio.org/
184	Lepidoptera	Saturniidae	Eacles imperialis pini	specimen	larva (3rd instar?)	https://www.idigbio.org/portal/records/1f30e210-2a11-402e-9763-498be43d8dee	https://api.idigbio.org/v2/media/6472d1bc4595acbc9dd83de0aaba7efb?size=fullsize	"x -ova- larva fed on jack pine"	iDigBio.		https://www.idigbio.org/
185	Lepidoptera	Saturniidae	Psilopygoides oda	specimen	adult			Specimen ID: LEP-34861 "zapped negative": Insect was held in place and exposed to recordings of bat ultrasound to determine whether the insect would produce ultrasound in response. In this case, the moth did not produce ultrasound in response.	MGCL: McGuire Center for Lepidoptera and Biodiversity. Florida Museum of Natural History, University of Florida, Gainesville, FL, USA.		https://www.floridamuseum.ufl.edu/index.php/mcguire/home/
186	Lepidoptera	Sesiidae	Bembecia marginatum	specimen	larva, pupa	https://www.idigbio.org/portal/records/8cbd3423-d15e-42a0-88f2-ecf4d91637ce	https://api.idigbio.org/v2/media/30f0bad6461f42d55edc15bd63e7a45a?size=fullsize	"Crown of raspberry", "KAAD --> 75% EtOH"	iDigBio.		https://www.idigbio.org/
187	Lepidoptera	Sphingidae	Adhemarius gannascus	specimen	adult			Specimen ID: LEP-42646 "Emerged 11/5/2016 (reared)"	MGCL: McGuire Center for Lepidoptera and Biodiversity. Florida Museum of Natural History, University of Florida, Gainesville, FL, USA.		https://www.floridamuseum.ufl.edu/index.php/mcguire/home/
188	Lepidoptera	Sphingidae	Hippotion sp.	specimen	adult			Specimen ID: LEP-63008 "Sound producing": The moth produced ultrasound in response to playbacks of bat recordings, physical touch, or both.	MGCL: McGuire Center for Lepidoptera and Biodiversity. Florida Museum of Natural History, University of Florida, Gainesville, FL, USA.		https://www.floridamuseum.ufl.edu/index.php/mcguire/home/
189	Lepidoptera	Uraniidae	Urania sp.	specimen	adult			Specimen ID: LEP-59094 "Day Flying Moth"	MGCL: McGuire Center for Lepidoptera and Biodiversity. Florida Museum of Natural History, University of Florida, Gainesville, FL, USA.		https://www.floridamuseum.ufl.edu/index.php/mcguire/home/
